# Supplementary material for: Multiple host colonization and differential expansion of multidrug-resistant ST25-Acinetobacter baumannii clades
Source: Sci Rep. 2023 Dec 9;13:21854. doi: 10.1038/s41598-023-49268-x (PMC10710421; doi:10.1038/s41598-023-49268-x)
Supplement: Supplementary file 1 — Supplementary Table S1. [file 41598_2023_49268_MOESM1_ESM.xlsx]

## Sheet: ARGs of 148 ST25 A. baum.
Table S1. Features of ST25 Acinetobacter baumannii isolates from this study and from the NCBI database.
								Resistance genes
								Rifampicin	Aminoglycosides																	Beta-lactams																				Phenicols
Accession number	Clade	Year of collection	Host	Isolation source	Country of origin (Department for France)	Continent of origin	Isolate	arr-3	aac(3)-IIa	aac(3)-IId	aac(3)-Ia	aac(6')-Ian	aac(6')-Ib	aadA1	aadA17	aadA2	ant(2'')-Ia	ant(3'')-Ia	strA	strB	aph(3')-Ia	aph(3')-VI	aph(3')-VIa	aph(3')-VIb	armA	blaADC-25	blaCARB-16	blaCARB-2	blaCTX-M-15	blaNDM-1	blaNDM-9	blaOXA-23	blaOXA-235	blaOXA-239	blaOXA-253	blaOXA-58	blaOXA-64*	blaOXA-72	blaOXA-83*	blaOXA-90*	blaPER-1	blaPER-7	blaSHV-11	blaSHV-12	blaTEM-1B	catA1	catB3	cmlA1	floR
GCA_000493615.1	CI	NA	NA	NA	Colombia	Central America	107m
GCA_009829595.1	CI	2016	Human	Respiratory sample	Brazil	South America	A-71.192
GCA_015537405.1	CI	2016	Human	Respiratory sample	Brazil	South America	211_16
GCA_015537825.1	CI	2017	Human	Body fluid	Brazil	South America	276_17
GCA_015537565.1	CI	2013	Human	Blood	Brazil	South America	L070
GCA_015537525.1	CI	2016	Human	Body fluid	Brazil	South America	372_16
GCA_015537145.1	CI	2016	Human	Urine	Brazil	South America	872_16
GCA_015537035.1	CI	2016	Human	Wound	Brazil	South America	886_16
GCA_016056095.1	CI	2019	Human	Blood	Brazil	South America	CCBH26454
GCA_015538305.1	CI	2016	Human	Blood	Brazil	South America	763_16
GCA_015537085.1	CI	2018	Human	Respiratory sample	Brazil	South America	207_18
GCA_018831125.1	CII	2010	Human	Urine	Australia	Oceania	D46
GCA_004153595.1	CII	2018	Dog	Urine	Germany	Central Europe	IHIT38008
GCA_030377815.1	CII	2018	Cat	Body fluid	France (69)	Central Europe	53765
GCA_000581135.1	CII	NA	NA	NA	NA	NA	1429530
GCA_017349055.1	CII	2015	Human	Blood	Malaysia	South East Asia	AC1532
GCA_008830715.1	CII	2012	Human	Pus	Malaysia	South Asia	AB24
GCA_001432545.1	CII	2005	Human	Blood	USA	North America	ABBL018
GCA_000581055.1	CII	NA	NA	NA	NA	NA	984213
GCA_000301335.1	CII	NA	NA	NA	NA	NA	AB_2008-15-69
GCA_000184515.2	CII	NA	Human	Wound	NA	NA	UMB003
GCA_018808925.1	CII	2006	Human	Wound	Australia	Oceania	D4
GCA_000278665.1	CII	2003	Human	NA	USA	North America	OIFC143
GCA_002138105.1	CII	NA	NA	NA	NA	NA	ARLG-1319
GCA_001007815.1	CII	2007	Human	Respiratory sample	Germany	Central Europe	161/07
GCA_000516635.2	CII	2005	Human	Respiratory sample	Iraq	South West Asia	CI79
GCA_000516575.2	CII	2005	Human	Wound	Iraq	South West Asia	CI86
GCA_006492805.1	CII	2006	Human	Respiratory sample	Germany	Central Europe	MRSN32104
GCA_001611995.1	CII	2006	Human	Blood	USA	North America	AB2828
GCA_006494225.1	CII	2012	Human	Wound	Honduras	Central America	MRSN14237
GCA_003569445.1	CII	2014	Human	NA	NA	NA	OCU_Ac2
GCA_020255585.1	CII	2014	Human	Blood	France	Central Europe	14A626
GCA_006492425.1	CII	2008	Human	Bone	Germany	Central Europe	MRSN32892
GCA_020255545.1	CII	2013	Human	Urine	France	Central Europe	13A297
GCA_001007705.1	CII	1985	Human	Wound	Netherlands	North Europe	RUH1486
GCA_000368185.1	CII	1993	Human	Wound	Czech Republic	East Europe	NIPH 146
GCA_003431385.1	CII	2006	Human	Respiratory sample	Mexico	Central America	7804
GCA_001007765.1	CII	2003	Human	Respiratory sample	Greece	South Europe	4390
GCA_001007745.1	CII	2000	Human	Respiratory sample	Netherlands	North Europe	LUH_6220
GCA_006492635.1	CII	2004	Human	Wound	USA	North America	MRSN7137
GCA_002261535.1	CII	2013	Human	Blood	Iran	South West Asia	554S
GCA_030377795.1	CII	2016	Horse	Respiratory sample	France (77)	Central Europe	44017
GCA_900494975.1	CII	2016	Human	NA	Thailand	South East Asia	4300STDY7045700
GCA_001007685.1	CII	2002	Human	Indwelling device	Netherlands	North Europe	LUH_7841
GCA_006492335.1	CII	2004	Human	Bone	Germany	Central Europe	MRSN31523
GCA_002573805.1	CII	2015	Turkey	NA	Germany	Central Europe	BAuABod-3
GCA_001007775.1	CIII	2011	Human	Body fluid	Argentina	South America	741019
GCA_003595815.1	CIII	2016	Human	Wound	Bolivia	South America	MC51
GCA_003595865.1	CIII	2016	Human	Urine	Bolivia	South America	MC39
GCA_003596125.1	CIII	2016	Human	Respiratory sample	Bolivia	South America	MC57
GCA_006843645.1	CIII	2016	Human	Urine	Argentina	South America	UPAB1
GCA_003584275.1	CIII	2016	Human	Wound	Bolivia	South America	MC102
GCA_003584315.1	CIII	2016	Human	Respiratory sample	Bolivia	South America	MC100
GCA_003595935.1	CIII	2016	Human	Wound	Bolivia	South America	MC32
GCA_012524275.1	CIII	2011	Human	Indwelling device	Argentina	South America	Ab376
GCA_003584485.1	CIII	2016	Human	Urine	Bolivia	South America	MC29
GCA_003595925.1	CIII	2016	Human	Respiratory sample	Bolivia	South America	MC34
GCA_003596205.1	CIII	2016	Human	Indwelling device	Bolivia	South America	MC18
GCA_003595685.1	CIII	2016	Human	Body fluid	Bolivia	South America	MC63
GCA_003584385.1	CIII	2016	Human	NA	Bolivia	South America	MC78
GCA_003596175.1	CIII	2016	Human	Wound	Bolivia	South America	MC27
GCA_003584455.1	CIII	2016	Human	Wound	Bolivia	South America	MC71
GCA_003597385.1	CIII	2015	Human	Indwelling device	Bolivia	South America	MC1
GCA_003596275.1	CIII	2015	Human	Respiratory sample	Bolivia	South America	MC5
GCA_003596075.1	CIII	2015	Human	Respiratory sample	Bolivia	South America	MC3
GCA_003583615.1	CIII	2016	Human	Respiratory sample	Bolivia	South America	MC33
GCA_003584535.1	CIII	2016	Human	Respiratory sample	Bolivia	South America	MC50
GCA_003596065.1	CIII	2015	Human	Respiratory sample	Bolivia	South America	MC6
GCA_900496745.1	CIVa	2016	Human	NA	Thailand	South East Asia	4300STDY7045893
GCA_015536865.1	CIVb	2016	Human	Blood	Brazil	South America	545_16
GCA_009829555.1	CIVb	2016	Human	Respiratory sample	Brazil	South America	A-71.198
GCA_015666535.1	CIVb	2020	Human	Indwelling device	Brazil	South America	CCBH28244
GCA_015538025.1	CIVb	2016	Human	Body fluid	Brazil	South America	768_16
GCA_030377785.1	CIVb	2010	Cat	Urine	France (94)	Central Europe	26293
GCA_030377745.1	CIVb	2011	Dog	Wound	France (94)	Central Europe	27027
GCA_030377845.1	CIVb	2017	Cat	NA	France (85)	Central Europe	48427
GCA_030377755.1	CIVb	2016	Horse	Lymphatic ganglion	France (44)	Central Europe	43344
GCA_030377725.1	CIVb	2014	Dog	Wound	France (34)	Central Europe	39518
GCA_030377705.1	CIVb	2016	Cat	Urine	France (25)	Central Europe	43536
GCA_030377655.1	CIVb	2017	Horse	Wound	France (69)	Central Europe	47244
GCA_030377625.1	CIVb	2017	Horse	Wound	France (67)	Central Europe	48031
GCA_030377635.1	CIVb	2017	Horse	NA	France (89)	Central Europe	46732
GCA_030377665.1	CIVb	2019	Cat	Urine	France (31)	Central Europe	53899
GCA_030377605.1	CIVb	2019	Dog	Eye swab	France (34)	Central Europe	53895
GCA_030377535.1	CIVb	2011	Dog	Respiratory sample	France (94)	Central Europe	27024
GCA_030377525.1	CIVb	2019	Horse	Wound	France (78)	Central Europe	53828
GCA_030377555.1	CIVb	2016	Horse	Eye swab	France (92)	Central Europe	44391
GCA_030377575.1	CIVb	2019	Cat	Wound	France (06)	Central Europe	53778
GCA_030377505.1	CIVb	2011	Ferret	Respiratory sample	France (94)	Central Europe	27603
GCA_030377475.1	CIVb	2018	Dog	Eye swab	France (34)	Central Europe	51877
GCA_020256045.1	CIVb	2017	Human	Wound	France	Central Europe	17A1904
GCA_002927855.1	CIVc	2016	Human	Body fluid	Honduras	Central America	HEU3
GCA_004209195.1	CIVc	2011	Human	NA	Mexico	Central America	H008
GCA_002927965.1	CIVc	2015	Human	Respiratory sample	Honduras	Central America	MCR10179
GCA_020254625.1	CIVc	2017	Human	Stool	France	Central Europe	17A1882
GCA_020256005.1	CIVc	2018	Human	Stool	France	Central Europe	18A2070
JAWQLZ000000000	CIVc	2017	Human	Stool	France	Central Europe	17A1903
GCA_000241705.2	CIVc	2009	Human	Blood	USA	North America	AB5256
GCA_003006035.1	CIVc	NA	NA	NA	NA	NA	AR_0088
GCA_010179145.1	CIVc	2019	Human	Blood	India	South Asia	BA14629
GCA_030377465.1	CIVc	2013	Human	Stool	France	Central Europe	13A462
GCA_030377425.1	CIVc	2015	Human	Stool	France	Central Europe	15A1044
GCA_030377405.1	CIVc	2014	Human	Urine	France	Central Europe	14A543
GCA_003955355.1	CIVc	NA	NA	NA	NA	NA	R348
GCA_002082785.1	CIVc	2013	Human	Respiratory sample	South Korea	South East Asia	HWBA8
GCA_008709655.1	CIVc	NA	Human	NA	India	South Asia	2992
GCA_005518095.1	CIVc	2018	Human	Pus	India	South Asia	P7774
GCA_010179525.1	CIVc	2019	Human	Blood	India	South Asia	BA82
GCA_018441385.1	CIVc	2019	Human	Stool	Germany	Central Europe	Survcare223
GCA_011601545.1	CIVc	2019	Human	Blood	India	South Asia	BA35394
GCA_014531345.1	CIVd	2015	Human	NA	Egypt	North Africa	A15
GCA_001007725.1	CIVd	2008	Human	Respiratory sample	United Arab Emirates	South West Asia	NM3
GCA_018105965.1	CIVd	2015	Human	Urine	Malaysia	South East Asia	CRE341
GCA_018420315.1	CIVd	2017	Human	Wound	Germany	Central Europe	va17061857
GCA_016654165.1	CIVd	2019	Human	Urine	Russia	North Asia	CriePir298
GCA_004357205.1	CIVd	2015	Human	Indwelling device	Pakistan	South West Asia	Pesh-04
GCA_009645575.1	CIVd	2017	Human	NA	NA	NA	AMA39
GCA_009645815.1	CIVd	2016	Human	NA	Argentina	South America	AMA28
GCA_009645825.1	CIVd	2016	Human	NA	Argentina	South America	AMA26
GCA_009645975.1	CIVd	2016	Human	NA	Argentina	South America	AMA16
GCA_009645465.1	CIVd	2017	Human	NA	Argentina	South America	AMA42
GCA_009645275.1	CIVd	2015	Human	NA	NA	NA	AMA7
GCA_009645395.1	CIVd	2017	Human	NA	NA	NA	AMA47
GCA_009645905.1	CIVd	2016	Human	NA	Argentina	South America	AMA17
GCA_009645415.1	CIVd	2017	Human	NA	NA	NA	AMA45
GCA_009645745.1	CIVd	2015	Human	NA	Argentina	South America	AMA3
GCA_009645705.1	CIVd	2017	Human	NA	Argentina	South America	AMA30
GCA_009645685.1	CIVd	2017	Human	NA	Argentina	South America	AMA31
GCA_004912235.1	CIVd	2017	Human	Respiratory sample	Russia	North Asia	SCPM-O-B-8559(3239)
GCA_006492265.1	CIVd	2017	Human	Respiratory sample	Afghanistan	South West Asia	MRSN480561
GCA_900495735.1	CIVd	2016	Human	NA	Thailand	South East Asia	4300STDY7045786
GCA_020255525.1	CIVd	2015	Human	Stool	France	Central Europe	15A835
GCA_030377445.1	CIVd	2017	Dog	Wound	France (49)	Central Europe	46738
GCA_030377365.1	CIVd	2013	Cat	Urine	France (94)	Central Europe	34972
GCA_030377345.1	CIVd	2014	Cat	Urine	France (94)	Central Europe	38208
GCA_030377375.1	CIVd	2015	Cat	Urine	France (94)	Central Europe	40104
GCA_030377315.1	CIVd	2015	Cat	Urine	France (69)	Central Europe	41833
GCA_030377305.1	CIVd	2016	Cat	Urine	France (93)	Central Europe	43537
GCA_020255345.1	CIVd	2016	Human	Stool	France	Central Europe	16A1524
GCA_030377285.1	CIVd	2018	Dog	Wound	France (38)	Central Europe	51874
GCA_030377245.1	CIVd	2017	Human	Urine	France	Central Europe	17A1650
GCA_030377225.1	CIVd	2015	Dog	Urine	France (95)	Central Europe	40293
GCA_030377205.1	CIVd	2015	Cat	Urine	France (75)	Central Europe	41133
GCA_030377145.1	CIVd	2015	Dog	Urine	France (77)	Central Europe	41134
GCA_030377085.1	CIVd	2016	Cat	Respiratory sample	France (94)	Central Europe	44772
GCA_030377105.1	CIVd	2017	Cat	Urine	France (74)	Central Europe	48422
GCA_030377175.1	CIVd	2017	Cat	Urine	France (74)	Central Europe	48420
GCA_030377095.1	CIVd	2017	Dog	Urine	France (74)	Central Europe	48187
Note:
Presence of genes conferring antibiotic resistance
* OXA-51 family beta-lactamase
[truncated: 10 more columns]

## Sheet: Antibiotic resistance profile
Isolate	Clade	Year of collection	Host	Isolation source	Country of origin	Continent of origin	Amikacin	Gentamicin	Tobramycin	Ciprofloxacin	Piperacillin	Piperacillin+Tazobactam	Ticarcillin	Ticarcillin+Clavulanic acid	Imipenem	Meropenem	Ceftazidime	Cefepime
53765	CII	2018	Cat	Body fluid	France	Central Europe
14A626	CII	2014	Human	Blood	France	Central Europe
13A297	CII	2013	Human	Urine	France	Central Europe
44017	CII	2016	Horse	Respiratory sample	France	Central Europe
26293	CIVb	2010	Cat	Urine	France	Central Europe
27027	CIVb	2011	Dog	Wound	France	Central Europe
48427	CIVb	2017	Cat	NA	France	Central Europe
43344	CIVb	2016	Horse	Lymphatic ganglion	France	Central Europe
39518	CIVb	2014	Dog	Wound	France	Central Europe
43536	CIVb	2016	Cat	Urine	France	Central Europe
47244	CIVb	2017	Horse	Wound	France	Central Europe
48031	CIVb	2017	Horse	Wound	France	Central Europe
46732	CIVb	2017	Horse	NA	France	Central Europe
53899	CIVb	2019	Cat	Urine	France	Central Europe
53895	CIVb	2019	Dog	Eye swab	France	Central Europe
27024	CIVb	2011	Dog	Respiratory sample	France	Central Europe
53828	CIVb	2019	Horse	Wound	France	Central Europe
44391	CIVb	2016	Horse	Eye swab	France	Central Europe
53778	CIVb	2019	Cat	Wound	France	Central Europe
27603	CIVb	2011	Ferret	Respiratory sample	France	Central Europe
51877	CIVb	2018	Dog	Eye swab	France	Central Europe
17A1904	CIVb	2017	Human	Wound	France	Central Europe
17A1882	CIVc	2017	Human	Stool	France	Central Europe
18A2070	CIVc	2018	Human	Stool	France	Central Europe
17A1903	CIVc	2017	Human	Stool	France	Central Europe
13A462	CIVc	2013	Human	Stool	France	Central Europe
15A1044	CIVc	2015	Human	Stool	France	Central Europe
14A543	CIVc	2014	Human	Urine	France	Central Europe
15A835	CIVd	2015	Human	Stool	France	Central Europe
46738	CIVd	2017	Dog	Wound	France	Central Europe
34972	CIVd	2013	Cat	Urine	France	Central Europe
41833	CIVd	2014	Cat	Urine	France	Central Europe
40104	CIVd	2015	Cat	Urine	France	Central Europe
41833	CIVd	2015	Cat	Urine	France	Central Europe
43537	CIVd	2016	Cat	Urine	France	Central Europe
16A1524	CIVd	2016	Human	Stool	France	Central Europe
51874	CIVd	2018	Dog	Wound	France	Central Europe
17A1650	CIVd	2017	Human	Urine	France	Central Europe
40293	CIVd	2015	Dog	Urine	France	Central Europe
41133	CIVd	2015	Cat	Urine	France	Central Europe
41134	CIVd	2015	Dog	Urine	France	Central Europe
44772	CIVd	2016	Cat	Respiratory sample	France	Central Europe
48422	CIVd	2017	Cat	Urine	France	Central Europe
48420	CIVd	2017	Cat	Urine	France	Central Europe
48187	CIVd	2017	Dog	Urine	France	Central Europe
Note:
Categorization according to CA-SFM 2022 breakpoints
Susceptible
Resistant
Indetermined

## Sheet: NGS quality data
Isolate	Expected genome size (MB)	FastQC		QUAST
		Number of reads R1	Number of reads R2	N50	L50	Total lenght	Coverage (X)
53765	3974730	2739623	2739623	465794	3	4004424	208
44017	3974730	3152409	3152409	375328	4	3966595	239
26293	3974730	2766609	2766609	240485	6	4165245	210
27027	3974730	3265703	3265703	210510	7	4163382	248
48427	3974730	998288	998288	114603	12	4188613	151
43344	3974730	1519845	1519845	120864	11	4217144	230
39518	3974730	3972890	3972890	136921	8	4191139	301
43536	3974730	303586	303586	155875	9	4247989	46
47244	3974730	1217703	1217703	120290	13	4233911	184
48031	3974730	1496620	1496620	127195	10	4319760	226
46732	3974730	1110056	1110056	117623	13	4323562	168
53899	3974730	4193689	4193689	116787	11	4214849	318
53895	3974730	4157533	4157533	138390	11	4215580	315
27024	3974730	3654934	3654934	177769	7	4149243	277
52828	3974730	3470941	3470941	82050	13	4206005	263
44391	3974730	2083597	2083597	127777	11	4151392	315
53778	3974730	3543179	3543179	163515	9	4183374	269
27603	3974730	4115449	4115449	168264	8	4162748	312
51877	3974730	3740142	3740142	122672	14	4373431	284
13A462	3974730	1024686	1024686	88695	15	4160668	155
15A1044	3974730	1201131	1201131	94302	15	4135336	181
14A543	3974730	937091	937091	94302	16	4165991	141
46738	3974730	1275265	1275265	105597	12	4107990	193
34972	3974730	1810073	1810073	137160	10	4098723	91
38208	3974730	2995397	2995397	166725	8	4138312	227
40104	3974730	3337355	3337355	166725	8	4139360	253
41833	3974730	1692378	1692378	134518	10	4134555	85
43537	3974730	1135787	1135787	125639	10	4267862	172
16A1524	3974730	1054015	1054015	97760	13	4194066	159
51874	3974730	3721629	3721629	114639	11	4250120	282
17A1650	3974730	753486	753486	104074	11	4221302	114
40293	3974730	2304517	2304517	134252	10	4142183	115
41133	3974730	5274794	5274794	155745	10	4154320	400
41134	3974730	3993955	3993955	153587	9	4191441	303
44772	3974730	1324048	1324048	117648	11	4230516	200
48422	3974730	770916	770916	153615	9	4232435	116
48420	3974730	976314	976314	94906	12	4229625	147
48187	3974730	3248196	3248196	122540	11	4226245	246
14A626	3974730	3284271	3284271	44821	30	4142364	191
13A297	3974730	1564997	1564997	32013	35	4103895	97
17A1904	3974730	2185227	2185227	75264	16	4333972	151
17A1882	3974730	2206126	2206126	45688	29	4160165	141
18A2070	3974730	1588041	1588041	67204	20	4053385	106
17A1903	3974730	2670493	2670493	48407	25	4059235	166
		2.35984e+06				4.18074e+06	204.455
